# Supplementary material for: Using a Battery of Bioassays to Assess the Toxicity of Wastewater Treatment Plant Effluents in Industrial Parks
Source: Toxics. 2023 Aug 14;11(8):702. doi: 10.3390/toxics11080702 (PMC10457805; doi:10.3390/toxics11080702)
Supplement: Supplementary file 1 [file toxics-11-00702-s001.zip]

Archive with 1 entries (1 files):
- toxics-2505538-supplementary.pdf
